# Supplementary material for: Probing the Active Site of Class 3 L-Asparaginase by Mutagenesis: Mutations of the Ser-Lys Tandems of ReAV
Source: Biomolecules. 2025 Jun 29;15(7):944. doi: 10.3390/biom15070944 (PMC12292245; doi:10.3390/biom15070944)
Supplement: Supplementary file 1 [file biomolecules-15-00944-s001.zip]

Archive with 7 entries (6 files):
- biomolecules-3656508-supplementary.pdf
- PDB report/
- PDB report/D_1292141514_val-report-full_S48A-9QCU.pdf
- PDB report/D_1292141558_val-report-full_K51A-9QCW.pdf
- PDB report/D_1292141736_val-report-full_S80A-9QCY.pdf
- PDB report/D_1292146029_val-report-full_R47A-9QCT.pdf
- PDB report/D_1292146089_val-report-full_K263A-9QCZ.pdf
